# Supplementary material for: Vertical Distribution of Oviposition and Temporal Segregation of Arbovirus Vector Mosquitoes (Diptera: Culicidae) in a Fragment of the Atlantic Forest, State of Rio de Janeiro, Brazil
Source: Trop Med Infect Dis. 2023 Apr 29;8(5):256. doi: 10.3390/tropicalmed8050256 (PMC10221014; doi:10.3390/tropicalmed8050256)
Supplement: Supplementary file 1 [file tropicalmed-08-00256-s001.zip]

Archive with 1 entries (1 files):
- tropicalmed-2313869-supplementary.pdf
